# Supplementary material for: Effects of Supplemental Drugs on Hexaminolevulinate (HAL)-Induced PpIX Fluorescence in Bladder Cancer Cell Suspensions
Source: Int J Mol Sci. 2022 Jul 10;23(14):7631. doi: 10.3390/ijms23147631 (PMC9323055; doi:10.3390/ijms23147631)
Supplement: Supplementary file 1 [file ijms-23-07631-s001.zip]

Archive with 1 entries (1 files):
- ijms-1793584-supplementary.pdf
